# Supplementary material for: Vitamin D Status in Japanese Adults: Relationship of Serum 25-Hydroxyvitamin D with Simultaneously Measured Dietary Vitamin D Intake and Ultraviolet Ray Exposure
Source: Nutrients. 2020 Mar 11;12(3):743. doi: 10.3390/nu12030743 (PMC7146414; doi:10.3390/nu12030743)
Supplement: Supplementary file 1 [file nutrients-12-00743-s001.zip]

Archive with 1 entries (1 files):
- nutrients-734956-sup.xlsx
