# Supplementary material for: Vitamin D Status in Japanese Adults: Relationship of Serum 25-Hydroxyvitamin D with Simultaneously Measured Dietary Vitamin D Intake and Ultraviolet Ray Exposure
Source: Nutrients. 2020 Mar 11;12(3):743. doi: 10.3390/nu12030743 (PMC7146414; doi:10.3390/nu12030743)
Supplement: Supplementary file 1 [file nutrients-12-00743-s001.zip › nutrients-734956-sup.xlsx]

## Sheet: Sheet1
Supplementary table Differences between age groups in vitamin D intake, food intake, and UV exposure
Season	Variables	Unit	Age groups (y/o)								p value*
			20-29 (n=20)			30-59 (n=67)			60-69 (n=20)
			mean	SD		mean	SD		mean	SD
Summer	Dietary intakes
	Vitamin D	μg/1000kcal	2.40912	1.38476		2.85595	1.51581		3.40667	1.74083	0.13
	Fish	g/1000kcal	19.7921	11.7538		27.7188	17.4048		33.8028	21.351	0.04
	Eggs	g/1000kcal	21.312	17.9715		15.9973	11.5577		14.3228	12.0562	0.19
	Confectionaries	g/1000kcal	36.5986	19.4361		43.4832	29.9124		44.3191	28.605	0.59
	Mushrooms	g/1000kcal	3.61067	3.35506		5.43406	5.61621		3.63736	5.38695	0.23
	UV exposure
	Time	min/day	16.095	10.3513		30.9627	42.828		68.36	69.6529	0.001
	Energy	J/day	185.3	170.427		307.145	468.839		501.435	628.054	0.1
Winter	Dietary intakes
	Vitamin D	μg/1000kcal	2.82437	1.28685		3.00107	1.32712		3.14125	1.98409	0.79
	Fish	g/1000kcal	25.0529	14.7485		28.2754	15.2191		29.6041	20.9524	0.65
	Eggs	g/1000kcal	21.4776	19.8718		18.8969	16.6766		14.9344	10.6985	0.44
	Confectionaries	g/1000kcal	29.6635	17.0582		36.3703	27.3762		41.2224	25.9875	0.36
	Mushrooms	g/1000kcal	4.58935	4.61637		6.74249	6.03272		4.8488	5.16019	0.2
	UV exposure
	Time	min/day	14.95	10.5418		17.5552	16.2548		26.42	19.0023	0.05
	Energy	J/day	85.795	86.2827		97.1418	93.814		132.815	150.967	0.32
* The differences between age groups were tested by ANOVA.
